# Supplementary material for: Co-Injection of Sulfotyrosine Facilitates Retinal Uptake of Hyaluronic Acid Nanospheres Following Intravitreal Injection
Source: Pharmaceutics. 2021 Sep 18;13(9):1510. doi: 10.3390/pharmaceutics13091510 (PMC8469555; doi:10.3390/pharmaceutics13091510)
Supplement: Supplementary file 1 [file pharmaceutics-13-01510-s001.zip]

Archive with 1 entries (1 files):
- pharmaceutics-1355441-supplementary.pdf
